# Supplementary material for: Health Care Providers and Human Trafficking: What do They Know, What do They Need to Know? Findings from the Middle East, the Caribbean, and Central America
Source: Front Public Health. 2015 Jan 29;3:6. doi: 10.3389/fpubh.2015.00006 (PMC4310216; doi:10.3389/fpubh.2015.00006)
Supplement: Supplementary file 1 [file Presentation_1.ZIP]

Archive with 7 entries (7 files):
- IOM_LSHTM_Caring for Trafficked Persons_2009.pdf
- IOM_LSHTM_CTP Training Guide_2012.pdf
- Caring for Trafficked Persons Training Session 1.pptx
- Caring for Trafficked Persons Training Session 2.pptx
- Caring for Trafficked Persons Training Session 3.pptx
- Caring for Trafficked Persons Training Session 4.pptx
- Caring for Trafficked Persons Training Session 5.pptx
